# Supplementary material for: Whole-Genome Sequencing of Extended-Spectrum Beta-Lactamase-Producing Escherichia coli From Human Infections in Finland Revealed Isolates Belonging to Internationally Successful ST131-C1-M27 Subclade but Distinct From Non-human Sources
Source: Front Microbiol. 2022 Jan 4;12:789280. doi: 10.3389/fmicb.2021.789280 (PMC8764355; doi:10.3389/fmicb.2021.789280)
Supplement: Supplementary file 1 [file Table_1.XLSX]

## Sheet: Table 1
Supplementary material Table 1
European Nucleotide Archive (ENA) accession numbers
Study accession number: PRJEB47797
Sample	Accession
D1	ERS7651650 (SAMEA9973367)
D2	ERS7651651 (SAMEA9973368)
D3	ERS7651652 (SAMEA9973369)
D4	ERS7651653 (SAMEA9973370)
D5	ERS7651654 (SAMEA9973371)
D6	ERS7651655 (SAMEA9973372)
D7	ERS7651656 (SAMEA9973373)
D8	ERS7651657 (SAMEA9973374)
D9	ERS7651658 (SAMEA9973375)
D10	ERS7651659 (SAMEA9973376)
D11	ERS7651660 (SAMEA9973377)
D12	ERS7651661 (SAMEA9973378)
D13	ERS7651662 (SAMEA9973379)
D14	ERS7651663 (SAMEA9973380)
D15	ERS7651664 (SAMEA9973381)
D16	ERS7651665 (SAMEA9973382)
D17	ERS7651666 (SAMEA9973383)
D18	ERS7651667 (SAMEA9973384)
D19	ERS7651668 (SAMEA9973385)
D20	ERS7651669 (SAMEA9973386)
D21	ERS7651670 (SAMEA9973387)
D22	ERS7651671 (SAMEA9973388)
D23	ERS7651672 (SAMEA9973389)
D24	ERS7651673 (SAMEA9973390)
D25	ERS7651674 (SAMEA9973391)
D26	ERS7651675 (SAMEA9973392)
D27	ERS7651676 (SAMEA9973393)
D28	ERS7651677 (SAMEA9973394)
D29	ERS7651678 (SAMEA9973395)
D30	ERS7651679 (SAMEA9973396)
