# Supplementary material for: Whole-Genome Sequencing of Extended-Spectrum Beta-Lactamase-Producing Escherichia coli From Human Infections in Finland Revealed Isolates Belonging to Internationally Successful ST131-C1-M27 Subclade but Distinct From Non-human Sources
Source: Front Microbiol. 2022 Jan 4;12:789280. doi: 10.3389/fmicb.2021.789280 (PMC8764355; doi:10.3389/fmicb.2021.789280)
Supplement: Supplementary file 2 [file Table_2.xlsx]

## Sheet: Table 2
Supplementary material Table 2
Supplementary Table 2: Previously sequenced ESBL/AmpC-producing Escherichia coli isolates collected in Finland included for genomic comparison.
Isolate	Source	MLST *	Betalactamase gene(s)	Isolation year	Reference
CH20	Wastewater	ST1674***	blaCMY-2	2012	Unpublished, data available upon request.
192A	Cattle	ST1727	blaCTX-M-1	2014	Päivärinta et al., 2016
EL24E	Veterinarian	ST131	blaCTX-M-27	2016	Verkola et al., 2019
EL120E	Veterinarian	ST450	blaTEM-1, blaCTX-M-14	2016	Verkola et al., 2019
EL158E	Veterinarian	ST10	blaCTX-M-1	2016	Verkola et al., 2019
EL216E	Veterinarian	ST131	blaCTX-M-15	2016	Verkola et al., 2019
EL233E	Veterinarian	ST80	blaCTX-M-14	2016	Verkola et al., 2019
EL245E	Veterinarian	ST963	blaCTX-M-1	2016	Verkola et al., 2019
EL256E	Veterinarian	ST131	blaTEM-1, blaCTX-M-15	2016	Verkola et al., 2019
EL259E	Veterinarian	ST871	blaSHV-12	2016	Verkola et al., 2019
EL298E	Veterinarian	ST648	blaCTX-M-15	2016	Verkola et al., 2019
5	Broiler meat	ST373	blaCMY-2	2015	Päivärinta et al., 2020
33	Broiler meat	ST373	blaCMY-2	2015	Päivärinta et al., 2020
34	Broiler meat	ST117	blaCMY-2	2015	Päivärinta et al., 2020
47	Broiler meat	ST101	blaCMY-2	2015	Päivärinta et al., 2020
53	Broiler meat	ST351	blaCTX-M-1	2015	Päivärinta et al., 2020
A12	Broiler caecum	ST1594	blaCTX-M-1	2015	Päivärinta et al., 2020
C15	Broiler caecum	ST1594	blaCMY-2	2015	Päivärinta et al., 2020
M11	Broiler caecum	ST101	blaCMY-2	2015	Päivärinta et al., 2020
Q11	Broiler caecum	ST1594	blaCTX-M-1	2015	Päivärinta et al., 2020
W20	Broiler caecum	ST212	blaTEM-1, blaCMY-2	2015	Päivärinta et al., 2020
PS57-R	Broiler production (Broiler parent caecum)	ST429	blaCMY-2	2017	Oikarainen et al., 2019
PS174-R	Broiler production (Broiler parent caecum)	ST2040	blaCMY-2	2017	Oikarainen et al., 2019
PS310-R	Broiler production (Broiler parent caecum)	ST429	blaCMY-2	2017	Oikarainen et al., 2019
PS371-R	Broiler production (Broiler parent caecum)	ST2040	blaCMY-2	2017	Oikarainen et al., 2019
PS61-R	Broiler production (Broiler parent caecum)	ST2040	blaCMY-2	2017	Oikarainen et al., 2019
PS148-R	Broiler production (Broiler parent caecum)	ST429	blaCMY-2	2017	Oikarainen et al., 2019
PS184-R	Broiler production (Broiler parent caecum)	ST429	blaCMY-2	2017	Oikarainen et al., 2019
PS378-R	Broiler production (Broiler parent caecum)	ST429	blaCMY-2	2017	Oikarainen et al., 2019
2E177-R	Broiler production (Egg surface)	ST2040	blaCMY-2	2017	Oikarainen et al., 2019
1E61-R	Broiler production (Egg surface)	ST2040	blaCMY-2	2017	Oikarainen et al., 2019
1E74-R	Broiler production (Egg surface)	ST2040	blaCMY-2	2017	Oikarainen et al., 2019
2E151-R	Broiler production (Egg surface)	ST429	blaCMY-2	2017	Oikarainen et al., 2019
Y13-R	Broiler production (Hall environment)	ST429	blaCMY-2	2017	Oikarainen et al., 2019
H5	Barnacle goose	ST359	blaTEM-1, blaCTX-M-1	2017	Kurittu et al., 2020b
H11	Barnacle goose	ST58	blaTEM-1, blaCTX-M-1	2017	Kurittu et al., 2020b
H21	Barnacle goose	ST115	blaTEM-32, blaCMY-2	2017	Kurittu et al., 2020b
H29	Barnacle goose	ST453	blaCTX-M-15	2017	Kurittu et al., 2020b
H58	Barnacle goose	ST1594	blaCMY-2	2017	Kurittu et al., 2020b
H68B	Barnacle goose	ST3580	AmpC promoter mutation (-42 C>T)	2017	Kurittu et al., 2020b
H98	Barnacle goose	ST453	blaTEM-1, blaCTX-M-15	2017	Kurittu et al., 2020b
H163	Barnacle goose	ST2178	blaCMY-2	2018	Kurittu et al., 2020b
H193	Barnacle goose	ST2178	blaCMY-2	2018	Kurittu et al., 2020b
A40.2-1	Imported food (Coriander from Malaysia)	ST155	blaTEM-1, blaCTX-M-55	2018	Kurittu et al., 2020a
A41.2-1	Imported food (Coriander from Malaysia)	ST12713	blaCTX-M-65	2018	Kurittu et al., 2020a
C51-1	Imported food (Raw broiler from Lithuania)	ST189	blaSHV-12	2018	Kurittu et al., 2020a
C56.1-1	Imported food (Raw broiler from Lithuania)	ST4994	blaTEM-52	2018	Kurittu et al., 2020a
C61-1	Imported food (Raw broiler from Lithuania)	ST1011	blaTEM-1, blaCMY-2	2018	Kurittu et al., 2020a
C66-1	Imported food (Raw broiler from Lithuania)	ST423	blaCARB-2, blaSHV-12	2018	Kurittu et al., 2020a
C71.1-1	Imported food (Raw broiler from Lithuania)	ST1485	blaTEM-1, blaCMY-2	2018	Kurittu et al., 2020a
C76.1-1	Imported food (Raw broiler from Lithuania)	ST201	blaTEM-1, blaCMY-2	2018	Kurittu et al., 2020a
C76.1-2	Imported food (Raw broiler from Lithuania)	ST12712	blaSHV-12	2018	Kurittu et al., 2020a
C81.1-1	Imported food (Raw broiler from Lithuania)	ST38	blaCTX-M-1	2018	Kurittu et al., 2020a
C81.3-1	Imported food (Raw broiler from Lithuania)	ST1638	blaTEM-1, blaCMY-2	2018	Kurittu et al., 2020a
C81.1-2	Imported food (Raw broiler from Lithuania)	ST641	blaCARB-2, blaCMY-2, blaTEM-1	2018	Kurittu et al., 2020a
C86.1-1	Imported food (Raw broiler from Lithuania)	ST641	blaCARB-2, blaCMY-2, blaTEM-1	2018	Kurittu et al., 2020a
C86.1-2	Imported food (Raw broiler from Lithuania)	ST38	blaCTX-M-1	2018	Kurittu et al., 2020a
C91-2	Imported food (Raw broiler from Lithuania)	ST117	blaTEM-1, blaCMY-2	2018	Kurittu et al., 2020a
C96-1	Imported food (Raw broiler from Lithuania)	ST88	blaTEM-1, blaCMY-2	2018	Kurittu et al., 2020a
SRR11638565 **	Healthy adult	ST38	blaCMY-2, blaOXA-1	2016	Gröndahl-Yli-Hannuksela et al., 2020
SRR11638568	Healthy adult	ST58	blaCTX-M-55	2016	Gröndahl-Yli-Hannuksela et al., 2020
SRR11638569	Healthy adult	ST131	blaCTX-M-15, blaOXA-1, blaTEM-1	2016	Gröndahl-Yli-Hannuksela et al., 2020
SRR11638570	Healthy adult	ST11038	blaCTX-M-15	2016	Gröndahl-Yli-Hannuksela et al., 2020
SRR11638571	Healthy adult	ST1312	blaCTX-M-15, blaTEM-1	2016	Gröndahl-Yli-Hannuksela et al., 2020
SRR11638572	Healthy adult	ST131	blaCTX-M-15	2016	Gröndahl-Yli-Hannuksela et al., 2020
SRR11638573	Healthy adult	ST10	blaSHV-12	2016	Gröndahl-Yli-Hannuksela et al., 2020
SRR11638574	Healthy adult	ST131	blaCTX-M-15, blaTEM-1	2016	Gröndahl-Yli-Hannuksela et al., 2020
* MLST (multilocus sequence type) with Achtman scheme, serotype and bla genes determined in Ridom SeqSphere+ software with NCBI AMRFinder.
** Sequence Read Archive (SRA) Run accession
*** = imperfect hit
