# Supplementary material for: Whole-Genome Sequencing of Extended-Spectrum Beta-Lactamase-Producing Escherichia coli From Human Infections in Finland Revealed Isolates Belonging to Internationally Successful ST131-C1-M27 Subclade but Distinct From Non-human Sources
Source: Front Microbiol. 2022 Jan 4;12:789280. doi: 10.3389/fmicb.2021.789280 (PMC8764355; doi:10.3389/fmicb.2021.789280)
Supplement: Supplementary file 3 [file Table_3.XLSX]

## Sheet: Table 3
Supplementary material Table 3
Assembly statistics
Assembly with SKESA v 2.3.0 within Ridom SeqSphere+ v 7.0.4 pipeline with default values
Sample	Total bases	Number of contigs	N50	Average coverage
D1	5,121,105	218	108.914	161
D2	4,856,548	80	270.887	171
D3	5,211,428	198	133.84	158
D4	5,093,976	109	203.751	163
D5	5,034,649	155	168.258	164
D6	5,174,076	208	134.622	159
D7	5,145,748	179	150.355	161
D8	5,092,130	210	186.951	162
D9	5,162,754	241	170.715	160
D10	5,317,445	198	158.93	155
D11	4,956,956	143	129.526	167
D12	5,048,779	180	129.005	164
D13	5,214,502	215	127.41	159
D14	4,984,265	160	178.593	166
D15	5,114,817	145	162.868	162
D16	4,991,053	145	123.595	166
D17	4,938,264	64	293.143	168
D18	5,053,591	259	51.515	163
D19	5,334,734	309	104.667	154
D20	5,014,294	135	149.811	165
D21	5,044,181	137	157.525	165
D22	5,011,362	131	151.707	165
D23	5,161,494	182	174.781	160
D24	5,246,091	161	158.696	158
D25	4,994, 062	129	150.354	166
D26	5,146,701	176	150.355	161
D27	5,341,568	195	158.695	155
D28	4,998,005	148	169.599	166
D29	5,084,326	139	138.856	163
D30	5,012,358	133	138.707	165
